# Supplementary material for: The first transcriptomes from field-collected individual whiteflies ( Bemisia tabaci, Hemiptera: Aleyrodidae): a case study of the endosymbiont composition
Source: Gates Open Res. 2018 Mar 8;1:16. Originally published 2017 Dec 28. [Version 3] doi: 10.12688/gatesopenres.12783.3 (PMC5872585; doi:10.12688/gatesopenres.12783.3)
Supplement: Supplementary file 1 [file gatesopenres-1-13874-s0000.tgz]

Archive with 1 entries (1 files):
- e7acdc20-56b2-4590-9e16-a283b63c069e.doc
